# Supplementary material for: A conserved CAF40-binding motif in metazoan NOT4 mediates association with the CCR4–NOT complex
Source: Genes Dev. 2019 Feb 1;33(3-4):236–52. doi: 10.1101/gad.320952.118 (PMC6362812; doi:10.1101/gad.320952.118)
Supplement: Supplemental Material [file supp_gad.320952.118_Supplemental_Alignment_File_SF3.zip]

Archive with 1 entries (1 files):
- Supplemental_Alignment_FileSF3.rtf
