# Supplementary material for: A conserved CAF40-binding motif in metazoan NOT4 mediates association with the CCR4–NOT complex
Source: Genes Dev. 2019 Feb 1;33(3-4):236–52. doi: 10.1101/gad.320952.118 (PMC6362812; doi:10.1101/gad.320952.118)
Supplement: Supplemental Material [file supp_gad.320952.118_Supplemental_Alignment_File_SF2.zip]

Archive with 3 entries (2 files):
- Supplemental_Alginment_File_SF2.rtf
- __MACOSX/
- __MACOSX/._Supplemental_Alginment_File_SF2.rtf
